# Supplementary material for: The survival rate of transcrestal sinus floor elevation combined with short implants: a systematic review and meta-analysis of observational studies
Source: Int J Implant Dent. 2021 May 20;7:41. doi: 10.1186/s40729-021-00325-y (PMC8134646; doi:10.1186/s40729-021-00325-y)
Supplement: Supplementary file 1 — Additional file 1: Supplemental Table 1. Details of the studies. Supplemental Table 2 Quality assessment. Supplemental Table 3 Subgroup and sensitivity analysis abbreviations: †: confidence interval ‡: odds ratio. [file 40729_2021_325_MOESM1_ESM.zip]

Archive with 2 entries (2 files):
- support material(excluded articles).docx
- table.docx
